# Supplementary material for: Genetic diversity analysis of wild tea plant resources in Chongzuo based on phenotypic traits and SSR molecular markers
Source: PLoS One. 2025 Nov 18;20(11):e0337070. doi: 10.1371/journal.pone.0337070 (PMC12626316; doi:10.1371/journal.pone.0337070)
Supplement: S1 File — (ZIP) [file pone.0337070.s001.zip]

Archive with 4 entries (3 files):
- raw data/
- raw data/Fig. 3 raw data.xlsx
- raw data/Fig.1 raw data.xlsx
- raw data/Fig.5 raw data.xlsx
