# Supplementary material for: Genetic diversity analysis of wild tea plant resources in Chongzuo based on phenotypic traits and SSR molecular markers
Source: PLoS One. 2025 Nov 18;20(11):e0337070. doi: 10.1371/journal.pone.0337070 (PMC12626316; doi:10.1371/journal.pone.0337070)
Supplement: S1 File — (ZIP) [file pone.0337070.s001.zip › raw data/Fig. 3 raw data.xlsx]

## Sheet: K2-Qmatrix
Material name	Cluster1	Cluster2	subPop
S10	0.9884	0.0116	cluster1
S11	0.998	0.002	cluster1
S12	0.9968	0.0032	cluster1
S13	0.9947	0.0053	cluster1
S14	0.998	0.002	cluster1
S15	0.997	0.003	cluster1
S16	0.9961	0.0039	cluster1
S17	0.997	0.003	cluster1
S18	0.9978	0.0022	cluster1
S19	0.998	0.002	cluster1
S1	0.0043	0.9957	cluster2
S20	0.998	0.0021	cluster1
S21	0.998	0.002	cluster1
S22	0.997	0.003	cluster1
S23	0.9968	0.0032	cluster1
S24	0.99	0.01	cluster1
S25	0.996	0.004	cluster1
S26	0.998	0.002	cluster1
S27	0.998	0.002	cluster1
S28	0.998	0.002	cluster1
S29	0.998	0.002	cluster1
S2	0.0137	0.9863	cluster2
S30	0.998	0.002	cluster1
S31	0.998	0.002	cluster1
S32	0.9979	0.0021	cluster1
S33	0.998	0.002	cluster1
S34	0.994	0.006	cluster1
S35	0.995	0.005	cluster1
S36	0.9989	0.0011	cluster1
S37	0.998	0.002	cluster1
S38	0.998	0.002	cluster1
S39	0.9953	0.0047	cluster1
S3	0.002	0.998	cluster2
S40	0.998	0.002	cluster1
S4	0.002	0.998	cluster2
S5	0.002	0.998	cluster2
S6	0.998	0.002	cluster1
S7	0.998	0.002	cluster1
S8	0.9961	0.0039	cluster1
S9	0.996	0.004	cluster1
