# Supplementary material for: Genetic diversity analysis of wild tea plant resources in Chongzuo based on phenotypic traits and SSR molecular markers
Source: PLoS One. 2025 Nov 18;20(11):e0337070. doi: 10.1371/journal.pone.0337070 (PMC12626316; doi:10.1371/journal.pone.0337070)
Supplement: S1 File — (ZIP) [file pone.0337070.s001.zip › raw data/Fig.1 raw data.xlsx]

## Sheet: Sheet1
traits Material name	Tree type	Tree posture	Branch density	Bud and leaf color	Bud and leaf pubescence	Leaf blade shape	Leaf blade color	Leaf surface relief	Leaf blade curvature	Leaf blade texture	Serration sharpness	Serration density	Serration depth	Leaf base shape	Leaf apex shape	Leaf margin undulation	Leaf attitude	Leaf size	Leaf length	Leaf width	Leaf area
S1	3	2	3	4	2	4	4	2	3	2	1	3	2	1	3	2	3	3	15.8	5.26333	60.74
S2	3	2	3	4	2	4	4	2	3	2	1	3	2	1	3	2	3	3	16.06	5.01667	63
S3	3	2	3	4	2	4	4	2	3	2	1	3	2	1	3	2	3	3	16.16	5.26333	62.79
S4	3	2	3	4	2	4	4	2	3	2	1	3	2	1	3	2	3	3	17.15	5.25	61.46
S5	3	2	3	4	2	4	4	2	3	2	1	3	2	1	3	2	3	3	18.05	5.17	63.49
S6	2	1	1	2	1	4	1	1	2	3	3	3	1	1	3	1	2	2	7.87	3.82	21.29
S7	2	1	1	2	1	4	1	1	2	3	3	3	1	1	3	1	2	2	7.76	3.89333	20.63
S8	2	1	1	2	1	4	1	1	2	3	3	3	2	1	3	1	2	2	7.9	3.92667	22.71
S9	2	1	1	2	1	4	1	1	2	3	3	3	2	1	3	1	2	2	8.04	3.92	21.86
S10	2	1	1	2	1	4	1	1	2	3	3	3	1	1	2	1	2	2	8.06	3.96667	22.62
S11	2	1	1	3	2	4	2	2	3	2	2	2	1	1	2	2	2	2	12.57	2.82	24.26
S12	2	1	1	3	2	4	2	2	3	2	2	2	1	1	2	2	2	2	13.13	2.84	22.97
S13	2	1	1	3	2	4	2	2	3	2	2	2	1	1	1	2	2	2	13.2	2.76333	27.68
S14	2	1	1	3	2	4	2	2	3	2	2	2	1	1	1	2	2	2	12.06	2.86667	25.47
S15	2	1	1	3	2	4	2	2	3	2	2	2	1	1	2	2	2	2	12.35	2.97333	28.3
S16	2	1	1	3	2	4	2	2	3	2	2	2	2	1	2	2	2	2	12.31	2.88333	27.27
S17	2	1	1	3	2	4	2	2	3	2	2	2	2	1	1	2	2	2	12.04	2.83	25..70
S18	2	1	1	3	2	4	2	2	3	2	2	2	2	1	2	2	2	2	12.88	2.95333	32.94
S19	2	1	1	3	2	4	2	2	3	2	2	2	2	1	1	2	2	2	11.41	2.82667	30.77
S20	2	1	1	3	2	4	2	2	3	2	2	2	1	1	2	2	2	2	14.37	2.91	30.59
S21	2	2	2	3	3	4	2	2	3	2	2	2	1	1	2	2	1	1	6.6	2.94	12.75
S22	2	2	2	3	4	4	2	2	3	2	2	2	1	1	2	2	1	1	6.96	3.00333	16.3
S23	2	2	2	3	3	4	2	2	3	2	2	2	1	1	2	2	1	1	8.26	2.71333	15.14
S24	2	3	2	3	4	4	2	2	3	2	2	2	1	1	2	2	1	1	7.91	2.79	13.22
S25	2	2	2	3	3	4	2	2	3	2	2	2	1	1	2	2	1	1	7.64	2.84333	15.02
S26	2	2	1	3	3	5	3	3	1	2	1	3	3	1	2	3	2	2	12.38	3.09667	27.35
S27	2	2	1	3	4	5	3	3	1	2	1	3	3	1	2	3	2	2	12.13	3.09333	27.96
S28	2	3	1	3	3	5	3	3	1	2	1	3	3	1	2	3	2	2	12.58	3.06	29.93
S29	2	2	1	3	3	5	3	3	1	2	1	3	3	1	2	3	2	2	11.88	2.96667	25.6
S30	2	2	1	3	4	5	3	3	1	2	1	3	3	1	3	3	2	2	13.01	3.02333	24.97
S31	2	2	2	2	3	5	1	2	2	1	2	2	2	1	3	1	2	1	5.97	2.35333	12.39
S32	2	3	2	2	3	5	1	2	2	1	2	2	2	1	3	1	2	1	6.47	2.31667	12.08
S33	2	2	2	2	3	5	1	2	2	1	2	2	2	1	3	1	2	1	5.65	2.41667	11.06
S34	2	2	2	2	3	5	1	2	2	1	2	2	2	1	3	1	2	1	6.81	4.08	12.08±
S35	2	3	2	2	3	5	1	2	2	1	2	2	2	1	4	1	2	1	7.61	4.04667	12.2
S36	2	1	1	2	2	3	1	1	2	3	3	1	1	2	4	1	2	2	6.84	3.96	24.42
S37	2	1	1	2	2	2	1	1	2	3	3	1	1	2	4	1	2	2	7.91	3.85333	23.15
S38	2	1	1	2	2	2	1	1	2	3	3	1	2	2	4	1	2	2	8.09	3.75	25.13
S39	2	1	1	2	2	3	1	1	2	3	3	1	2	2	4	1	2	2	8.02	2.38667	25.7
S40	2	1	1	2	2	3	1	1	2	3	3	1	2	2	4	1	2	2	8.04	2.27	21.19
Mean value	2.125	1.6	1.5	2.75	2.35	4.075	2	1.875	2.375	2.125	2	2.25	1.725	1.125	2.55	1.75	2	1.875	10.42	3.6085	27.1038
standard deviation	0.334932	0.671775	0.716115	0.669864	0.83359	0.729858	1.01274	0.607116	0.704837	0.607116	0.716115	0.669864	0.678894	0.334932	0.875595	0.669864	0.50637	0.607116	3.56	1.15152	15.4123
coefficient of variation /%	0.157615	0.41986	0.47741	0.243587	0.354719	0.179106	0.50637	0.323795	0.296773	0.285702	0.358057	0.297717	0.393562	0.297717	0.343371	0.38278	0.253185	0.323795	0.3414	0.3191	0.5686
