# Supplementary material for: Genetic diversity analysis of wild tea plant resources in Chongzuo based on phenotypic traits and SSR molecular markers
Source: PLoS One. 2025 Nov 18;20(11):e0337070. doi: 10.1371/journal.pone.0337070 (PMC12626316; doi:10.1371/journal.pone.0337070)
Supplement: S1 File — (ZIP) [file pone.0337070.s001.zip › raw data/Fig.5 raw data.xlsx]

## Sheet: Sheet1
Material name	S1	S10	S11	S12	S13	S14	S15	S16	S17	S18	S19	S2	S20	S21	S22	S23	S24	S25	S26	S27	S28	S29	S3	S30	S31	S32	S33	S34	S35	S36	S37	S38	S39	S4	S40	S5	S6	S7	S8	S9
S1	0	0.644514	0.941074	0.807153	0.929289	0.891214	0.753299	0.891214	0.899408	0.77583	0.798816	0.305964	0.807692	0.673816	0.730769	0.730769	0.716244	0.73989	0.79836	0.79836	0.846154	0.846154	0.266497	0.753299	0.814291	0.791761	0.814291	0.722631	0.743967	0.868684	0.798816	0.907146	0.830223	0.243967	0.807692	0.189574	0.737368	0.935718	0.791667	0.791667
S10	0.644514	0	0.682975	0.607741	0.761698	0.520921	0.405112	0.75	0.529129	0.45562	0.497267	0.551659	0.554097	0.551659	0.56889	0.497462	0.507149	0.452206	0.31889	0.31889	0.527049	0.527049	0.634191	0.375526	0.440827	0.461748	0.440827	0.660445	0.634191	0.446954	0.490668	0.434699	0.384191	0.655112	0.440827	0.684699	0.398985	0.666667	0.529129	0.474736
S11	0.941074	0.682975	0	0.774408	0.379289	0.474736	0.628583	0.497267	0.590482	0.583522	0.531557	0.857741	0.721437	0.639298	0.644514	0.644514	0.66299	0.524408	0.567591	0.567591	0.606052	0.606052	0.884615	0.698907	0.606052	0.628583	0.606052	0.715482	0.529129	0.513198	0.524408	0.612651	0.667044	0.907146	0.667044	0.884615	0.682975	0.651961	0.774408	0.774408
S12	0.807153	0.607741	0.774408	0	0.833333	0.590482	0.555964	0.507149	0.735071	0.548816	0.670789	0.753899	0.639298	0.644162	0.61489	0.555964	0.458579	0.507799	0.548816	0.548816	0.757149	0.757149	0.656557	0.531557	0.632149	0.656557	0.632149	0.708445	0.708333	0.632149	0.772727	0.632149	0.732741	0.680964	0.580372	0.816074	0.607741	0.658579	0.735071	0.689617
S13	0.929289	0.761698	0.379289	0.833333	0	0.470143	0.644162	0.542224	0.651961	0.598708	0.5	0.954545	0.753899	0.708579	0.735071	0.735071	0.722222	0.6	0.689617	0.689617	0.708445	0.708445	0.935718	0.799354	0.625335	0.625335	0.625335	0.716244	0.606507	0.590909	0.57988	0.716244	0.716244	0.935718	0.670789	0.935718	0.716244	0.758579	0.772727	0.772727
S14	0.891214	0.520921	0.474736	0.590482	0.470143	0	0.598477	0.648985	0.560992	0.533176	0.497267	0.814291	0.66124	0.535728	0.518383	0.518383	0.573223	0.513198	0.577556	0.577556	0.583684	0.583684	0.84235	0.669906	0.619398	0.640319	0.619398	0.753299	0.655112	0.554097	0.551659	0.648985	0.541842	0.86327	0.56889	0.84235	0.619398	0.691074	0.782429	0.782429
S15	0.753299	0.405112	0.628583	0.555964	0.644162	0.598477	0	0.583684	0.667044	0.304097	0.391214	0.689574	0.339811	0.468137	0.476541	0.405112	0.455372	0.381882	0.41124	0.41124	0.577556	0.577556	0.726541	0.405112	0.491334	0.470413	0.491334	0.682975	0.554097	0.304097	0.54506	0.434699	0.562763	0.70562	0.426033	0.848477	0.426033	0.482741	0.721437	0.651113
S16	0.891214	0.75	0.497267	0.507149	0.542224	0.648985	0.583684	0	0.791761	0.61327	0.644514	0.753299	0.669906	0.698907	0.70562	0.70562	0.607741	0.637915	0.714286	0.714286	0.720413	0.720413	0.791842	0.756128	0.684699	0.70562	0.684699	0.676376	0.556635	0.634191	0.660445	0.497462	0.770921	0.812763	0.648985	0.84235	0.699492	0.656557	0.57419	0.57419
S17	0.899408	0.529129	0.590482	0.735071	0.651961	0.560992	0.667044	0.791761	0	0.590121	0.47978	0.816074	0.759898	0.597631	0.721437	0.721437	0.697416	0.622039	0.506599	0.506599	0.57419	0.57419	0.868684	0.628583	0.590121	0.590121	0.590121	0.732741	0.660445	0.57419	0.529129	0.721437	0.484069	0.868684	0.567591	0.907146	0.628583	0.698223	0.628583	0.612651
S18	0.77583	0.45562	0.583522	0.548816	0.598708	0.533176	0.304097	0.61327	0.590121	0	0.413745	0.714838	0.268383	0.458805	0.45562	0.384191	0.340482	0.27583	0.506128	0.506128	0.547969	0.547969	0.714286	0.527049	0.434699	0.45562	0.434699	0.583522	0.577556	0.369398	0.490668	0.476541	0.547969	0.735207	0.419906	0.821429	0.470413	0.514298	0.560992	0.529129
S19	0.798816	0.497267	0.531557	0.670789	0.5	0.497267	0.391214	0.644514	0.47978	0.413745	0	0.840482	0.468137	0.458805	0.458805	0.381882	0.481172	0.399408	0.436275	0.436275	0.452206	0.452206	0.791761	0.535728	0.327489	0.304959	0.327489	0.538706	0.458805	0.407146	0.590482	0.583522	0.474736	0.769231	0.490668	0.852753	0.497267	0.691074	0.774408	0.698223
S2	0.305964	0.551659	0.857741	0.753899	0.954545	0.814291	0.689574	0.753299	0.816074	0.714838	0.840482	0	0.698907	0.823223	0.791761	0.737368	0.57988	0.656557	0.714838	0.714838	0.830223	0.830223	0.289028	0.737368	0.753299	0.77583	0.753299	0.753299	0.753299	0.830223	0.816074	0.743967	0.791761	0.311558	0.737368	0.250566	0.682975	0.871435	0.774408	0.732741
S20	0.807692	0.554097	0.721437	0.639298	0.753899	0.66124	0.339811	0.669906	0.759898	0.268383	0.468137	0.698907	0	0.551659	0.45562	0.405112	0.430964	0.34342	0.56889	0.56889	0.61327	0.61327	0.777049	0.583684	0.512255	0.491334	0.512255	0.667044	0.663778	0.520921	0.714838	0.518383	0.598477	0.756128	0.61327	0.878064	0.56889	0.555964	0.676376	0.660445
S21	0.673816	0.551659	0.639298	0.644162	0.708579	0.535728	0.468137	0.698907	0.597631	0.458805	0.458805	0.823223	0.551659	0	0.259898	0.336822	0.515598	0.472631	0.535728	0.535728	0.560992	0.560992	0.836822	0.567591	0.452206	0.429676	0.452206	0.555964	0.535728	0.481335	0.514298	0.676376	0.490668	0.814291	0.529129	0.836822	0.551659	0.757149	0.680964	0.73989
S22	0.730769	0.56889	0.644514	0.61489	0.735071	0.518383	0.476541	0.70562	0.721437	0.45562	0.458805	0.791761	0.45562	0.259898	0	0.0714286	0.472631	0.420344	0.56889	0.56889	0.527049	0.527049	0.741334	0.491334	0.485207	0.5	0.485207	0.628583	0.547969	0.497462	0.621984	0.669906	0.562763	0.756128	0.520921	0.827556	0.634191	0.698223	0.791761	0.846154
S23	0.730769	0.497462	0.644514	0.555964	0.735071	0.518383	0.405112	0.70562	0.721437	0.384191	0.381882	0.737368	0.405112	0.336822	0.0714286	0	0.389298	0.34342	0.56889	0.56889	0.598477	0.598477	0.669906	0.491334	0.413778	0.428571	0.413778	0.628583	0.547969	0.497462	0.676376	0.598477	0.562763	0.684699	0.449492	0.827556	0.562763	0.61489	0.846154	0.791761
S24	0.716244	0.507149	0.66299	0.458579	0.722222	0.573223	0.455372	0.607741	0.697416	0.340482	0.481172	0.57988	0.430964	0.515598	0.472631	0.389298	0	0	0.548816	0.548816	0.673816	0.673816	0.590482	0.555964	0.448223	0.472631	0.448223	0.470143	0.423816	0.465482	0.708445	0.514298	0.555964	0.61489	0.531557	0.774408	0.482741	0.608579	0.708445	0.644162
S25	0.73989	0.452206	0.524408	0.507799	0.6	0.513198	0.381882	0.637915	0.622039	0.27583	0.399408	0.656557	0.34342	0.472631	0.420344	0.34342	0	0	0.490668	0.490668	0.583522	0.583522	0.676376	0.474736	0.397813	0.420344	0.397813	0.514298	0.452206	0.391214	0.607741	0.458805	0.535728	0.698907	0.513198	0.791761	0.468137	0.534425	0.732741	0.673816
S26	0.79836	0.31889	0.567591	0.548816	0.689617	0.577556	0.41124	0.714286	0.506599	0.506128	0.436275	0.714838	0.56889	0.535728	0.56889	0.56889	0.548816	0.490668	0	0	0.426033	0.426033	0.756128	0.268383	0.426033	0.446954	0.426033	0.615385	0.520921	0.375526	0.513198	0.446954	0.405112	0.777049	0.476541	0.791842	0.461748	0.61489	0.621984	0.621984
S27	0.79836	0.31889	0.567591	0.548816	0.689617	0.577556	0.41124	0.714286	0.506599	0.506128	0.436275	0.714838	0.56889	0.535728	0.56889	0.56889	0.548816	0.490668	0	0	0.426033	0.426033	0.756128	0.268383	0.426033	0.446954	0.426033	0.615385	0.520921	0.375526	0.513198	0.446954	0.405112	0.777049	0.476541	0.791842	0.461748	0.61489	0.621984	0.621984
S28	0.846154	0.527049	0.606052	0.757149	0.708445	0.583684	0.577556	0.720413	0.57419	0.547969	0.452206	0.830223	0.61327	0.560992	0.527049	0.598477	0.673816	0.583522	0.426033	0.426033	0	0	0.898985	0.512255	0.634191	0.61327	0.634191	0.79836	0.669906	0.476541	0.413745	0.562763	0.476541	0.878064	0.604605	0.898985	0.619398	0.73989	0.644514	0.676376
S29	0.846154	0.527049	0.606052	0.757149	0.708445	0.583684	0.577556	0.720413	0.57419	0.547969	0.452206	0.830223	0.61327	0.560992	0.527049	0.598477	0.673816	0.583522	0.426033	0.426033	0	0	0.898985	0.512255	0.634191	0.61327	0.634191	0.79836	0.669906	0.476541	0.413745	0.562763	0.476541	0.878064	0.604605	0.898985	0.619398	0.73989	0.644514	0.676376
S3	0.266497	0.634191	0.884615	0.656557	0.935718	0.84235	0.726541	0.791842	0.868684	0.714286	0.791761	0.289028	0.777049	0.836822	0.741334	0.669906	0.590482	0.676376	0.756128	0.756128	0.898985	0.898985	0	0.777049	0.720413	0.741334	0.720413	0.737368	0.756128	0.86327	0.852753	0.827556	0.777049	0.0209209	0.756128	0.235207	0.756128	0.857741	0.77583	0.721437
S30	0.753299	0.375526	0.698907	0.531557	0.799354	0.669906	0.405112	0.756128	0.628583	0.527049	0.535728	0.737368	0.583684	0.567591	0.491334	0.491334	0.555964	0.474736	0.268383	0.268383	0.512255	0.512255	0.777049	0	0.476541	0.497462	0.476541	0.621984	0.583684	0.390319	0.606052	0.512255	0.533176	0.797969	0.497462	0.806635	0.491334	0.514298	0.698907	0.698907
S31	0.814291	0.440827	0.606052	0.632149	0.625335	0.619398	0.491334	0.684699	0.590121	0.434699	0.327489	0.753299	0.512255	0.452206	0.485207	0.413778	0.448223	0.397813	0.426033	0.426033	0.634191	0.634191	0.720413	0.476541	0	0.0209209	0	0.359352	0.45562	0.497462	0.637915	0.476541	0.426033	0.741334	0.506128	0.827556	0.577556	0.732741	0.698907	0.682975
S32	0.791761	0.461748	0.628583	0.656557	0.625335	0.640319	0.470413	0.70562	0.590121	0.45562	0.304959	0.77583	0.491334	0.429676	0.5	0.428571	0.472631	0.420344	0.446954	0.446954	0.61327	0.61327	0.741334	0.497462	0.0209209	0	0.0209209	0.381882	0.476541	0.512255	0.637915	0.491334	0.405112	0.720413	0.520921	0.848477	0.598477	0.732741	0.698907	0.682975
S33	0.814291	0.440827	0.606052	0.632149	0.625335	0.619398	0.491334	0.684699	0.590121	0.434699	0.327489	0.753299	0.512255	0.452206	0.485207	0.413778	0.448223	0.397813	0.426033	0.426033	0.634191	0.634191	0.720413	0.476541	0	0.0209209	0	0.359352	0.45562	0.497462	0.637915	0.476541	0.426033	0.741334	0.506128	0.827556	0.577556	0.732741	0.698907	0.682975
S34	0.722631	0.660445	0.715482	0.708445	0.716244	0.753299	0.682975	0.676376	0.732741	0.583522	0.538706	0.753299	0.667044	0.555964	0.628583	0.628583	0.470143	0.514298	0.615385	0.615385	0.79836	0.79836	0.737368	0.621984	0.359352	0.381882	0.359352	0	0.259898	0.606052	0.757149	0.628583	0.583522	0.759898	0.721437	0.77583	0.644514	0.780526	0.73989	0.781557
S35	0.743967	0.634191	0.529129	0.708333	0.606507	0.655112	0.554097	0.556635	0.660445	0.577556	0.458805	0.753299	0.663778	0.535728	0.547969	0.547969	0.423816	0.452206	0.520921	0.520921	0.669906	0.669906	0.756128	0.583684	0.45562	0.476541	0.45562	0.259898	0	0.562763	0.676376	0.56889	0.562763	0.777049	0.634191	0.791842	0.61327	0.639298	0.660445	0.660445
S36	0.868684	0.446954	0.513198	0.632149	0.590909	0.554097	0.304097	0.634191	0.57419	0.369398	0.407146	0.830223	0.520921	0.481335	0.497462	0.497462	0.465482	0.391214	0.375526	0.375526	0.476541	0.476541	0.86327	0.390319	0.497462	0.512255	0.497462	0.606052	0.562763	0	0.452206	0.426033	0.45562	0.878064	0.476541	0.913778	0.354605	0.455372	0.769231	0.769231
S37	0.798816	0.490668	0.524408	0.772727	0.57988	0.551659	0.54506	0.660445	0.529129	0.490668	0.590482	0.816074	0.714838	0.514298	0.621984	0.676376	0.708445	0.607741	0.513198	0.513198	0.413745	0.413745	0.852753	0.606052	0.637915	0.637915	0.637915	0.757149	0.676376	0.452206	0	0.54506	0.468137	0.852753	0.628583	0.836822	0.436275	0.590482	0.490668	0.567591
S38	0.907146	0.434699	0.612651	0.632149	0.716244	0.648985	0.434699	0.497462	0.721437	0.476541	0.583522	0.743967	0.518383	0.676376	0.669906	0.598477	0.514298	0.458805	0.446954	0.446954	0.562763	0.562763	0.827556	0.512255	0.476541	0.491334	0.476541	0.628583	0.56889	0.426033	0.54506	0	0.434699	0.84235	0.405112	0.898985	0.556635	0.5	0.590121	0.57419
S39	0.830223	0.384191	0.667044	0.732741	0.716244	0.541842	0.562763	0.770921	0.484069	0.547969	0.474736	0.791761	0.598477	0.490668	0.562763	0.562763	0.555964	0.535728	0.405112	0.405112	0.476541	0.476541	0.777049	0.533176	0.426033	0.405112	0.426033	0.583522	0.562763	0.45562	0.468137	0.434699	0	0.756128	0.541842	0.86327	0.512255	0.732741	0.606052	0.606052
S4	0.243967	0.655112	0.907146	0.680964	0.935718	0.86327	0.70562	0.812763	0.868684	0.735207	0.769231	0.311558	0.756128	0.814291	0.756128	0.684699	0.61489	0.698907	0.777049	0.777049	0.878064	0.878064	0.0209209	0.797969	0.741334	0.720413	0.741334	0.759898	0.777049	0.878064	0.852753	0.84235	0.756128	0	0.770921	0.256128	0.777049	0.857741	0.77583	0.721437
S40	0.807692	0.440827	0.667044	0.580372	0.670789	0.56889	0.426033	0.648985	0.567591	0.419906	0.490668	0.737368	0.61327	0.529129	0.520921	0.449492	0.531557	0.513198	0.476541	0.476541	0.604605	0.604605	0.756128	0.497462	0.506128	0.520921	0.506128	0.721437	0.634191	0.476541	0.628583	0.405112	0.541842	0.770921	0	0.827556	0.61327	0.472631	0.599453	0.529129
S5	0.189574	0.684699	0.884615	0.816074	0.935718	0.84235	0.848477	0.84235	0.907146	0.821429	0.852753	0.250566	0.878064	0.836822	0.827556	0.827556	0.774408	0.791761	0.791842	0.791842	0.898985	0.898985	0.235207	0.806635	0.827556	0.848477	0.827556	0.77583	0.791842	0.913778	0.836822	0.898985	0.86327	0.256128	0.827556	0	0.806635	0.941074	0.791761	0.791761
S6	0.737368	0.398985	0.682975	0.607741	0.716244	0.619398	0.426033	0.699492	0.628583	0.470413	0.497267	0.682975	0.56889	0.551659	0.634191	0.562763	0.482741	0.468137	0.461748	0.461748	0.619398	0.619398	0.756128	0.491334	0.577556	0.598477	0.577556	0.644514	0.61327	0.354605	0.436275	0.556635	0.512255	0.777049	0.61327	0.806635	0	0.465482	0.637915	0.583522
S7	0.935718	0.666667	0.651961	0.658579	0.758579	0.691074	0.482741	0.656557	0.698223	0.514298	0.691074	0.871435	0.555964	0.757149	0.698223	0.61489	0.608579	0.534425	0.61489	0.61489	0.73989	0.73989	0.857741	0.514298	0.732741	0.732741	0.732741	0.780526	0.639298	0.455372	0.590482	0.5	0.732741	0.857741	0.472631	0.941074	0.465482	0	0.656557	0.639298
S8	0.791667	0.529129	0.774408	0.735071	0.772727	0.782429	0.721437	0.57419	0.628583	0.560992	0.774408	0.774408	0.676376	0.680964	0.791761	0.846154	0.708445	0.732741	0.621984	0.621984	0.644514	0.644514	0.77583	0.698907	0.698907	0.698907	0.698907	0.73989	0.660445	0.769231	0.490668	0.590121	0.606052	0.77583	0.599453	0.791761	0.637915	0.656557	0	0.0609918
S9	0.791667	0.474736	0.774408	0.689617	0.772727	0.782429	0.651113	0.57419	0.612651	0.529129	0.698223	0.732741	0.660445	0.73989	0.846154	0.791761	0.644162	0.673816	0.621984	0.621984	0.676376	0.676376	0.721437	0.698907	0.682975	0.682975	0.682975	0.781557	0.660445	0.769231	0.567591	0.57419	0.606052	0.721437	0.529129	0.791761	0.583522	0.639298	0.0609918	0
